# Supplementary material for: Long-Term Effects on Gonadal Function After Treatment of Colorectal Cancer: A Systematic Review and Meta-Analysis
Source: Cancers (Basel). 2024 Nov 29;16(23):4005. doi: 10.3390/cancers16234005 (PMC11640400; doi:10.3390/cancers16234005)
Supplement: Supplementary file 1 [file cancers-16-04005-s001.zip]

Archive with 1 entries (1 files):
- cancers-3275707-supplementary.pdf
